# Supplementary material for: A Novel Plasma-Based Methylation Panel for Upper Gastrointestinal Cancer Early Detection
Source: Cancers (Basel). 2022 Oct 27;14(21):5282. doi: 10.3390/cancers14215282 (PMC9656240; doi:10.3390/cancers14215282)
Supplement: Supplementary file 1 [file cancers-14-05282-s001.zip]

Archive with 1 entries (1 files):
- cancers-1946194-supplementary.xlsx
