# Supplementary material for: A Novel Plasma-Based Methylation Panel for Upper Gastrointestinal Cancer Early Detection
Source: Cancers (Basel). 2022 Oct 27;14(21):5282. doi: 10.3390/cancers14215282 (PMC9656240; doi:10.3390/cancers14215282)
Supplement: Supplementary file 1 [file cancers-14-05282-s001.zip › cancers-1946194-supplementary.xlsx]

## Sheet: Supplemental Table S1
Supplementary Table S1. Primers and probes used in this study.
Primer/probe	Sequence (5’-3’)
ELMO1-forward	TCGTAGATTTTGGTCGAAATGT
ELMO1-reverse	CGCTAAAAATACGACGCCCG
ELMO1-probe	GGTTTTCGGGTTTCGGGTTTTG
ZNF582-forward	TGCGTGTGATTTTTTAGCGAGAGA
ZNF582-reverse	TCACGCACACACAATAACGAC
ZNF582-probe	TGGGCGAGTGATCGAGTGGG
TFPI2-forward	TTTTTTAGGTTTCGTTTCGGC
TFPI2-reverse	GCCTAACGAAAAAAAATACGCG
TFPI2-probe	TATAAAGCGGGTATTCGGGTCG
ACTB-forward	GTGATGGAGGAGGTTTAGTAAGTT
ACTB-reverse	CCAATAAAACCTACTCCTCCCTTAA
ACTB-probe	ACCACCACCCAACACACAATAACAAACACA
